# Supplementary material for: Are more observational studies being included in Cochrane Reviews?
Source: BMC Res Notes. 2012 Oct 16;5:570. doi: 10.1186/1756-0500-5-570 (PMC3503546; doi:10.1186/1756-0500-5-570)
Supplement: Additional file 1 — List of categories assigned to individual reviews. [file 1756-0500-5-570-S1.xls]

## Sheet: Data
idnr	yr	crg	rctkatredef
101	1996	HM-PREG	1
4	1996	HM-PREG	1
186	1996	HM-STROKE	1
87	1996	HM-MENSTR	1
56	1996	HM-MENSTR	1
61	1996	HM-MENSTR	1
34	1996	HM-PREG	1
66	1996	HM-PREG	1
37	1996	HM-PREG	1
167	1996	HM-PREG	1
118	1996	HM-PREG	1
150	1996	HM-MENSTR	1
153	1996	HM-MENSTR	1
152	1996	HM-MENSTR	1
97	1996	HM-MENSTR	1
132	1996	HM-PREG	1
105	1996	HM-PREG	1
70	1996	HM-PREG	1
83	1996	HM-PREG	2
176	1996	HM-PREG	1
82	1996	HM-PREG	1
151	1996	HM-MENSTR	1
2182	1996	HM-NEUROMUSC	1
55	1996	HM-PREG	1
44	1996	HM-MENSTR	1
131	1996	HM-PREG	1
149	1996	HM-PREG	1
79	1996	HM-PREG	1
47	1996	HM-PREG	1
49	1996	HM-PREG	1
73	1996	HM-PREG	1
115	1996	HM-PREG	1
80	1996	HM-PREG	1
158	1997	HM-PREG	1
159	1997	HM-PREG	1
124	1997	HM-TOBACCO	1
161	1997	HM-PREG	1
27	1997	HM-PREG	1
191	1997	HM-TOBACCO	1
178	1997	HM-PREG	1
95	1997	HM-PVD	1
204	1997	HM-SCHIZ	1
172	1997	HM-EPOC	1
154	1997	HM-MENSTR	1
157	1997	HM-PREG	1
566	1997	HM-INJ	1
520	1997	HM-MUSKEL	1
2188	1997	HM-ENDOC	1
21	1997	HM-PREG	1
511	1997	HM-NEONATAL	1
54	1998	HM-PREG	1
495	1998	HM-PREG	1
273	1998	HM-NEONATAL	1
251	1998	HM-BEHAV	1
13	1998	HM-PREG	1
35	1998	HM-PREG	1
1203	1998	HM-MOVEMENT	1
1065	1998	HM-PREG	1
942	1998	HM-PREG	1
1176	1998	HM-IBD	1
1079	1998	HM-NEONATAL	1
987	1998	HM-PVD	1
45	1998	HM-AIRWAYS	1
182	1998	HM-PREG	1
1084	1998	HM-MUSKEL	1
1083	1998	HM-MUSKEL	1
1149	1998	HM-NEONATAL	1
1273	1998	HM-WOUNDS	1
1064	1998	HM-PREG	1
958	1998	HM-MUSKEL	1
956	1998	HM-MUSKEL	1
955	1998	HM-MUSKEL	1
954	1998	HM-MUSKEL	1
935	1998	HM-PREG	1
545	1998	HM-IBD	1
50	1998	HM-SCHIZ	1
28	1998	HM-HTN	1
1062	1998	HM-PREG	1
961	1998	HM-BACK	1
260	1998	HM-EPOC	1
1008	1998	HM-TOBACCO	1
957	1998	HM-MUSKEL	1
473	1998	HM-ENT	1
953	1998	HM-MUSKEL	1
1044	1998	HM-PROSTATE	1
328	1998	HM-NEONATAL	1
17	1998	HM-PVD	1
338	1998	HM-MUSKINJ	1
352	1998	HM-PREG	1
1322	1998	HM-RENAL	1
1080	1998	HM-NEONATAL	1
1320	1998	HM-RENAL	1
952	1998	HM-MUSKEL	1
1006	1998	HM-TOBACCO	1
1042	1998	HM-PROSTATE	1
454	1998	HM-DEMENTIA	1
938	1998	HM-PREG	1
502	1998	HM-NEONATAL	1
962	1998	HM-BACK	1
1047	1998	HM-INJ	3
1264	1998	HM-INFECTN	1
391	1998	HM-AIRWAYS	1
438	1998	HM-NEONATAL	1
976	1998	HM-INFECTN	2
1089	1998	HM-SCHIZ	1
944	1998	HM-PREG	1
1158	1998	HM-MUSKEL	1
1009	1998	HM-TOBACCO	1
940	1998	HM-PREG	1
1507	1999	HM-CF	1
1164	1999	HM-SCHIZ	1
202	1999	HM-DEMENTIA	1
235	1999	HM-MOVEMENT	1
228	1999	HM-PREG	1
1764	1999	HM-DEPRESSN	1
432	1999	HM-NEONATAL	1
1068	1999	HM-PREG	1
1327	1999	HM-FERTILREG	1
107	1999	HM-BEHAV	1
972	1999	HM-INFECTN	1
1443	1999	HM-BEHAV	1
1035	1999	HM-GYNAECA	3
1456	1999	HM-NEONATAL	1
346	1999	HM-MENSTR	1
1219	1999	HM-SYMPT	3
948	1999	HM-NEONATAL	1
6	1999	HM-PREG	1
1162	1999	HM-SCHIZ	1
1711	1999	HM-SCHIZ	1
280	1999	HM-NEONATAL	1
1418	1999	HM-GYNAECA	1
496	1999	HM-NEONATAL	1
1318	1999	HM-GYNAECA	1
425	1999	HM-STROKE	1
2080	1999	HM-PROSTATE	1
349	1999	HM-EPOC	1
1687	1999	HM-PREG	1
505	1999	HM-NEONATAL	1
2311	1999	HM-AIRWAYS	1
2153	1999	HM-INFECTN	1
1470	1999	HM-SCHIZ	1
1168	1999	HM-ORAL	2
1361	1999	HM-SCHIZ	1
1426	1999	HM-PROSTATE	1
2036	1999	HM-GYNAECA	3
951	1999	HM-MUSKEL	1
407	1999	HM-CF	1
508	1999	HM-NEONATAL	1
1347	1999	HM-MUSKEL	3
1805	1999	HM-PREG	1
1856	1999	HM-INJ	1
20	1999	HM-PREG	2
236	1999	HM-MOVEMENT	1
1282	1999	HM-AIRWAYS	1
949	1999	HM-NEONATAL	2
1421	1999	HM-GYNAECA	1
1874	1999	HM-ENT	1
499	1999	HM-NEONATAL	1
1855	1999	HM-INJ	3
528	1999	HM-INFECTN	1
1475	1999	HM-INFECTN	2
33	1999	HM-INJ	1
1362	1999	HM-INFECTN	1
1515	1999	HM-MOVEMENT	1
507	1999	HM-NEONATAL	1
2067	1999	HM-SYMPT	1
2879	1999	HM-AIRWAYS	1
1950	1999	HM-SCHIZ	1
256	1999	HM-INFECTN	2
1440	1999	HM-SYMPT	1
299	1999	HM-IBD	1
1487	1999	HM-PVD	1
1793	1999	HM-SYMPT	1
329	1999	HM-MENSTR	1
1040	1999	HM-GYNAECA	1
3274	1999	HM-AIRWAYS	1
1527	1999	HM-INJ	1
323	1999	HM-STROKE	2
1775	1999	HM-EYES	1
1914	1999	HM-CF	1
215	1999	HM-INFECTN	1
222	1999	HM-CF	1
1363	1999	HM-INFECTN	1
1684	1999	HM-PREG	1
1415	1999	HM-EPILEPSY	1
1018	1999	HM-MENSTR	1
1081	1999	HM-STROKE	1
224	1999	HM-PREG	1
1304	1999	HM-CF	1
1167	1999	HM-INFECTN	1
1514	1999	HM-MOVEMENT	1
531	1999	HM-EPOC	1
1182	1999	HM-WOUNDS	1
1984	1999	HM-MUSKEL	1
444	1999	HM-STROKE	2
1526	1999	HM-PROSTATE	3
1043	1999	HM-PROSTATE	1
1136	1999	HM-PREG	1
1693	1999	HM-NEONATAL	1
77	1999	HM-PREG	1
2146	2000	HM-HTN	1
1913	2000	HM-CF	2
10	2000	HM-INFECTN	1
968	2000	HM-SCHIZ	1
1015	2000	HM-DEMENTIA	1
2864	2000	HM-PREG	1
2985	2000	HM-AIRWAYS	1
2034	2000	HM-GYNAECA	1
4056	2000	HM-SKIN	3
1331	2000	HM-MS	1
2947	2000	HM-MUSKEL	1
2960	2000	HM-PREG	1
249	2000	HM-MENSTR	1
2987	2000	HM-AIRWAYS	1
1460	2000	HM-MUSKEL	1
1484	2000	HM-PVD	1
2048	2000	HM-MUSKEL	1
1236	2000	HM-PREG	1
2254	2000	HM-PREG	1
1768	2000	HM-BREASTCA	3
1107	2000	HM-AIRWAYS	1
1401	2000	HM-CF	1
1940	2000	HM-LIVER	1
1473	2000	HM-SCHIZ	1
1866	2000	HM-SKIN	1
2204	2000	HM-CF	1
2948	2000	HM-MUSKEL	1
2075	2000	HM-PREG	1
1986	2000	HM-PROSTATE	2
1928	2000	HM-STROKE	1
1921	2000	HM-STROKE	2
57	2000	HM-MENSTR	1
1131	2000	HM-INJ	1
1481	2000	HM-EPOC	1
1753	2000	HM-CF	2
1299	2000	HM-MENSTR	1
3336	2000	HM-VASC	3
2993	2000	HM-AIRWAYS	1
1453	2000	HM-NEONATAL	1
991	2000	HM-PVD	1
2137	2000	HM-VASC	1
1966	2000	HM-NEONATAL	1
491	2000	HM-PREG	1
2154	2000	HM-AIRWAYS	1
1971	2000	HM-NEONATAL	1
2954	2000	HM-SKIN	1
2113	2000	HM-INCONT	1
2862	2000	HM-PREG	1
950	2000	HM-NEONATAL	1
3078	2000	HM-RENAL	1
336	2000	HM-EPOC	1
2070	2000	HM-PVD	1
2731	2000	HM-AIRWAYS	1
1296	2000	HM-DEMENTIA	1
3851	2000	HM-PROSTATE	1
2825	2000	HM-MUSKEL	1
3271	2000	HM-AIRWAYS	1
410	2000	HM-MENSTR	1
212	2000	HM-MUSKEL	1
2839	2000	HM-STROKE	1
1521	2000	HM-DEPRESSN	1
995	2000	HM-AIRWAYS	1
51	2000	HM-PREG	1
966	2000	HM-SCHIZ	1
2261	2000	HM-MOVEMENT	1
1036	2000	HM-GYNAECA	1
527	2000	HM-INFECTN	2
2842	2000	HM-STROKE	1
214	2000	HM-TOBACCO	1
2139	2000	HM-LUNGCA	1
359	2000	HM-DEMENTIA	1
60	2000	HM-AIRWAYS	1
2215	2000	HM-EPOC	1
2776	2000	HM-NEONATAL	2
2039	2000	HM-HIV	1
1157	2000	HM-MUSKEL	1
1987	2000	HM-PROSTATE	1
2259	2000	HM-MOVEMENT	1
1095	2000	HM-ARI	1
3039	2000	HM-GYNAECA	1
1306	2000	HM-LIVER	1
446	2000	HM-PREG	1
1983	2000	HM-MUSKEL	1
564	2000	HM-BEHAV	1
1461	2000	HM-MUSKEL	1
1163	2000	HM-SCHIZ	1
341	2000	HM-NEONATAL	1
2316	2000	HM-AIRWAYS	1
2098	2000	HM-EPOC	1
2042	2000	HM-INJ	1
2762	2000	HM-SYMPT	1
1213	2000	HM-SKIN	1
2734	2000	HM-AIRWAYS	1
1246	2000	HM-STROKE	1
433	2000	HM-NEONATAL	2
1545	2000	HM-COLOCA	3
2849	2000	HM-TOBACCO	1
2028	2000	HM-EPILEPSY	1
969	2000	HM-GYNAECA	1
2760	2000	HM-SYMPT	1
1419	2000	HM-GYNAECA	1
1119	2000	HM-DEMENTIA	1
1976	2000	HM-SKIN	1
2122	2000	HM-MENSTR	1
2823	2000	HM-MUSKEL	1
2764	2000	HM-SYMPT	3
959	2000	HM-MUSKEL	1
1695	2000	HM-NEONATAL	1
2212	2000	HM-EPOC	1
2306	2000	HM-SCHIZ	1
2038	2000	HM-HIV	1
2805	2000	HM-LUNGCA	1
1490	2000	HM-AIRWAYS	1
2242	2000	HM-INFECTN	1
2180	2000	HM-AIRWAYS	1
2174	2000	HM-AIRWAYS	1
3530	2000	HM-AIRWAYS	1
1945	2000	HM-SCHIZ	1
1215	2000	HM-SKIN	1
1030	2000	HM-EPILEPSY	1
3333	2000	HM-VASC	1
2303	2000	HM-WOUNDS	1
75	2000	HM-NEONATAL	1
2302	2000	HM-WOUNDS	1
1408	2000	HM-MOVEMENT	1
2151	2000	HM-INFECTN	1
2742	2000	HM-AIRWAYS	1
1698	2000	HM-STROKE	1
1206	2000	HM-DEPRESSN	1
122	2001	HM-NEONATAL	2
1808	2001	HM-PREG	1
2875	2001	HM-AIRWAYS	1
225	2001	HM-PREG	1
2999	2001	HM-AIRWAYS	1
2133	2001	HM-VASC	2
1143	2001	HM-PREG	1
3149	2001	HM-CF	2
2219	2001	HM-EYES	1
2231	2001	HM-LIVER	1
3214	2001	HM-NEONATAL	1
3293	2001	HM-GYNAECA	1
229	2001	HM-PREG	1
2178	2001	HM-AIRWAYS	1
3346	2001	HM-SYMPT	1
2775	2001	HM-NEONATAL	1
2767	2001	HM-CF	1
2061	2001	HM-NEONATAL	1
2163	2001	HM-AIRWAYS	1
3326	2001	HM-WOUNDS	1
1791	2001	HM-SYMPT	1
2066	2001	HM-SYMPT	1
1300	2001	HM-MENSTR	1
1316	2001	HM-LUNGCA	3
1075	2001	HM-NEONATAL	1
3227	2001	HM-SYMPT	1
3109	2001	HM-INJ	3
232	2001	HM-MUSKINJ	1
3013	2001	HM-DEPRESSN	1
1997	2001	HM-PREG	1
2900	2001	HM-FERTILREG	1
946	2001	HM-PREG	1
2750	2001	HM-EPILEPSY	1
3310	2001	HM-NEONATAL	1
3385	2001	HM-DEPRESSN	1
2002	2001	HM-MS	1
2246	2001	HM-INJ	3
2963	2001	HM-PREG	1
2935	2001	HM-LUNGCA	3
1873	2001	HM-ENT	1
18	2001	HM-MUSKINJ	2
2816	2001	HM-MOVEMENT	1
2812	2001	HM-MOVEMENT	1
2195	2001	HM-BREASTCA	1
2121	2001	HM-MENSTR	1
1934	2001	HM-ENT	2
3065	2001	HM-NEONATAL	1
2138	2001	HM-VASC	1
1800	2001	HM-VASC	1
3015	2001	HM-BEHAV	1
3183	2001	HM-LIVER	1
106	2001	HM-MUSKINJ	2
2804	2001	HM-LUNGCA	1
3036	2001	HM-FERTILREG	1
2197	2001	HM-COLOCA	1
48	2001	HM-NEONATAL	1
3130	2001	HM-MUSKEL	3
2989	2001	HM-AIRWAYS	1
1270	2001	HM-EPOC	3
424	2001	HM-STROKE	1
2056	2001	HM-NEONATAL	1
2043	2001	HM-INJ	1
2817	2001	HM-MOVEMENT	1
2743	2001	HM-ARI	1
2018	2001	HM-DEPRESSN	1
936	2001	HM-PREG	1
369	2001	HM-LIVER	1
2890	2001	HM-CF	1
2224	2001	HM-GYNAECA	3
1034	2001	HM-GYNAECA	3
984	2001	HM-EPOC	1
1999	2001	HM-PVD	1
3686	2001	HM-MUSKEL	1
1509	2001	HM-LIVER	1
3144	2001	HM-COLOCA	1
1740	2001	HM-AIRWAYS	1
1073	2001	HM-NEONATAL	1
1932	2001	HM-DEMENTIA	3
1256	2001	HM-MUSKINJ	1
2843	2001	HM-STD	1
3099	2001	HM-PREG	1
144	2001	HM-NEONATAL	1
1498	2001	HM-DEMENTIA	1
3571	2001	HM-AIRWAYS	1
1769	2001	HM-EPILEPSY	1
937	2001	HM-PREG	1
3250	2001	HM-PREG	1
1360	2001	HM-SCHIZ	1
1076	2001	HM-NEONATAL	1
3062	2001	HM-NEONATAL	1
1755	2001	HM-INCONT	1
1467	2001	HM-MUSKINJ	1
46	2001	HM-PREG	1
1902	2001	HM-EPILEPSY	1
3396	2001	HM-PREG	1
3506	2001	HM-PROSTATE	1
2943	2001	HM-BREASTCA	1
3240	2001	HM-SCHIZ	1
2040	2001	HM-IBD	1
3393	2001	HM-PREG	1
78	2001	HM-PREG	1
3267	2001	HM-COMMUN	1
1517	2001	HM-MOVEMENT	1
510	2001	HM-NEONATAL	1
3092	2001	HM-PREG	1
3159	2001	HM-DEMENTIA	1
1070	2001	HM-NEONATAL	1
140	2001	HM-NEONATAL	1
3375	2001	HM-MUSKEL	1
1918	2001	HM-CF	1
3103	2001	HM-PREG	1
2124	2001	HM-MENSTR	1
3059	2001	HM-NEONATAL	2
2162	2001	HM-AIRWAYS	1
1444	2001	HM-BEHAV	1
2741	2001	HM-AIRWAYS	1
561	2001	HM-DEPRESSN	1
1697	2001	HM-STROKE	1
970	2001	HM-INFECTN	1
209	2001	HM-SCHIZ	1
547	2001	HM-MENSTR	1
3201	2001	HM-INJ	1
1148	2001	HM-NEONATAL	1
2815	2001	HM-MOVEMENT	1
1488	2001	HM-WOUNDS	1
2060	2001	HM-NEONATAL	1
3022	2001	HM-ADDICTN	1
1078	2001	HM-NEONATAL	1
546	2001	HM-TOBACCO	1
173	2001	HM-INJ	1
188	2001	HM-PVD	1
1741	2001	HM-AIRWAYS	1
405	2001	HM-NEONATAL	1
464	2001	HM-DEMENTIA	1
1893	2001	HM-COLOCA	1
3132	2001	HM-MUSKEL	1
1516	2001	HM-MOVEMENT	1
1968	2001	HM-NEONATAL	1
1901	2001	HM-EPILEPSY	1
1518	2001	HM-MOVEMENT	1
1909	2001	HM-EPILEPSY	1
216	2001	HM-NEONATAL	1
94	2001	HM-STROKE	1
1499	2001	HM-DEMENTIA	1
500	2001	HM-NEONATAL	1
3129	2001	HM-MUSKEL	3
1142	2001	HM-PREG	1
2087	2001	HM-STROKE	1
308	2001	HM-NEONATAL	1
1803	2001	HM-PREG	1
2814	2001	HM-MOVEMENT	1
234	2001	HM-SCHIZ	1
460	2001	HM-AIRWAYS	1
2202	2001	HM-CF	1
2160	2001	HM-AIRWAYS	1
2155	2001	HM-AIRWAYS	1
110	2001	HM-PREG	1
3325	2001	HM-WOUNDS	1
1760	2001	HM-DEPRESSN	2
2881	2001	HM-AIRWAYS	2
4105	2001	HM-AIRWAYS	1
2085	2001	HM-SCHIZ	1
1738	2001	HM-WOUNDS	1
979	2001	HM-ORAL	1
4018	2001	HM-MUSKEL	1
2984	2001	HM-AIRWAYS	1
1493	2001	HM-AIRWAYS	1
2130	2001	HM-VASC	1
3246	2001	HM-PREG	1
1337	2001	HM-PREG	1
2803	2001	HM-INJ	1
3397	2001	HM-PREG	1
1993	2001	HM-PREG	1
2883	2001	HM-AIRWAYS	1
2001	2001	HM-PVD	1
2010	2001	HM-CF	1
36	2001	HM-PREG	1
3602	2001	HM-INJ	1
3212	2001	HM-NEONATAL	1
1026	2001	HM-DEPRESSN	1
934	2001	HM-PREG	1
1749	2001	HM-DEMENTIA	1
427	2001	HM-NEONATAL	1
2988	2001	HM-AIRWAYS	2
3093	2001	HM-PREG	1
2079	2001	HM-PROSTATE	2
1112	2001	HM-AIRWAYS	1
1233	2001	HM-PREG	1
3098	2001	HM-PREG	1
974	2001	HM-INFECTN	2
3080	2001	HM-SCHIZ	1
994	2001	HM-AIRWAYS	1
2270	2001	HM-NEONATAL	1
493	2001	HM-PREG	1
244	2001	HM-MUSKINJ	1
1056	2001	HM-PREG	2
3493	2001	HM-DEPRESSN	1
1132	2001	HM-EYES	1
3196	2001	HM-DEPRESSN	1
1519	2001	HM-MOVEMENT	1
1289	2001	HM-AIRWAYS	1
1790	2001	HM-SYMPT	1
1072	2001	HM-NEONATAL	2
2964	2001	HM-BEHAV	1
2211	2001	HM-ENT	1
2234	2002	HM-LIVER	1
174	2002	HM-NEONATAL	1
2872	2002	HM-AIRWAYS	1
3902	2002	HM-AIRWAYS	1
2116	2002	HM-INCONT	1
121	2002	HM-PREG	1
1090	2002	HM-ANAESTH	1
3642	2002	HM-ENDOC	1
3517	2002	HM-PREG	1
3936	2002	HM-HIV	1
3425	2002	HM-CF	1
2831	2002	HM-SCHIZ	1
1041	2002	HM-PROSTATE	1
3052	2002	HM-MENSTR	3
2826	2002	HM-MUSKEL	1
2896	2002	HM-EPILEPSY	1
26	2002	HM-GYNAECA	1
1817	2002	HM-NEONATAL	1
4721	2002	HM-PROSTATE	1
1807	2002	HM-PREG	1
3463	2002	HM-VASC	1
2218	2002	HM-EYES	1
1531	2002	HM-INJ	1
2317	2002	HM-DEPRESSN	1
246	2002	HM-PREG	1
398	2002	HM-STROKE	1
2878	2002	HM-AIRWAYS	1
1250	2002	HM-MUSKINJ	1
1773	2002	HM-GYNAECA	3
370	2002	HM-LIVER	1
2152	2002	HM-INFECTN	1
1302	2002	HM-MENSTR	1
3933	2002	HM-PREG	1
2047	2002	HM-MUSKEL	1
2123	2002	HM-MENSTR	1
3254	2002	HM-PREG	1
3944	2002	HM-DEMENTIA	1
2992	2002	HM-AIRWAYS	1
1689	2002	HM-PREG	1
1520	2002	HM-DEPRESSN	1
2860	2002	HM-PREG	1
3043	2002	HM-LIVER	1
2973	2002	HM-NEONATAL	1
190	2002	HM-STROKE	1
3455	2002	HM-GYNAECA	3
3403	2002	HM-BEHAV	1
1924	2002	HM-STROKE	1
3152	2002	HM-DEMENTIA	1
2150	2002	HM-INFECTN	1
1427	2002	HM-INJ	1
3153	2002	HM-DEMENTIA	1
3242	2002	HM-STROKE	1
2062	2002	HM-NEUROMUSC	2
1330	2002	HM-MS	1
3198	2002	HM-DEPRESSN	1
103	2002	HM-STROKE	1
2027	2002	HM-ENT	1
3604	2002	HM-ORAL	1
220	2002	HM-PREG	1
4287	2002	HM-WOUNDS	1
102	2002	HM-HIV	1
1863	2002	HM-FERTILREG	1
2033	2002	HM-GYNAECA	1
3204	2002	HM-ENDOC	3
2005	2002	HM-STROKE	1
3211	2002	HM-NEONATAL	1
3195	2002	HM-INCONT	1
1900	2002	HM-EPILEPSY	1
333	2002	HM-MUSKEL	1
1524	2002	HM-EPILEPSY	1
2210	2002	HM-ADDICTN	3
2271	2002	HM-NEONATAL	1
3447	2002	HM-SYMPT	1
2785	2002	HM-PVD	1
207	2002	HM-SCHIZ	1
3787	2002	HM-MUSKEL	1
3034	2002	HM-FERTILREG	1
2784	2002	HM-PVD	1
389	2002	HM-EPOC	1
2929	2002	HM-WOUNDS	3
2272	2002	HM-NEONATAL	2
1283	2002	HM-AIRWAYS	1
3735	2002	HM-MOVEMENT	1
2227	2002	HM-VASC	3
3484	2002	HM-NEONATAL	1
147	2002	HM-DEMENTIA	1
1745	2002	HM-TOBACCO	3
3939	2002	HM-STD	1
3172	2002	HM-FERTILREG	1
3504	2002	HM-PVD	1
64	2002	HM-STROKE	1
2158	2002	HM-AIRWAYS	1
3911	2002	HM-GYNAECA	1
2867	2002	HM-PREG	2
373	2002	HM-NEONATAL	1
3106	2002	HM-PREG	1
3528	2002	HM-MUSKEL	1
3740	2002	HM-NEONATAL	1
3742	2002	HM-NEONATAL	1
3268	2002	HM-AIRWAYS	1
3430	2002	HM-COLOCA	1
2770	2002	HM-NEONATAL	1
2068	2002	HM-SYMPT	1
2852	2002	HM-DEMENTIA	1
1996	2002	HM-PREG	2
1911	2002	HM-EPILEPSY	1
2847	2002	HM-INFECTN	1
4107	2002	HM-AIRWAYS	1
98	2002	HM-PREG	1
2221	2002	HM-EYES	1
3188	2002	HM-HAEMATOL	1
2280	2002	HM-ORAL	1
2114	2002	HM-INCONT	1
3146	2002	HM-CF	1
3157	2002	HM-DEMENTIA	1
3320	2002	HM-MUSKINJ	2
3901	2002	HM-AIRWAYS	1
2275	2002	HM-NEUROMUSC	3
3427	2002	HM-CF	1
3096	2002	HM-PREG	1
3676	2002	HM-INFECTN	2
3024	2002	HM-ADDICTN	3
223	2002	HM-AIRWAYS	1
3435	2002	HM-STROKE	1
3483	2002	HM-NEONATAL	1
1495	2002	HM-AIRWAYS	1
2834	2002	HM-GYNAECA	1
2873	2002	HM-AIRWAYS	1
3537	2002	HM-AIRWAYS	1
2777	2002	HM-NEONATAL	1
3213	2002	HM-NEONATAL	2
3335	2002	HM-VASC	1
3353	2002	HM-UPPERGI	1
1124	2002	HM-MENSTR	1
3042	2002	HM-VASC	3
3285	2002	HM-PVD	1
2250	2002	HM-PREG	1
1819	2002	HM-NEONATAL	2
3496	2002	HM-BEHAV	2
1117	2002	HM-AIRWAYS	2
2170	2002	HM-AIRWAYS	1
2796	2002	HM-BEHAV	2
2305	2002	HM-SCHIZ	1
3516	2002	HM-PREG	1
1357	2002	HM-SCHIZ	1
1435	2002	HM-SKIN	1
3671	2002	HM-NEONATAL	1
283	2002	HM-NEONATAL	1
3525	2002	HM-MUSKEL	2
1183	2002	HM-AIRWAYS	1
2958	2002	HM-PREG	1
3533	2002	HM-AIRWAYS	1
3584	2002	HM-SKIN	1
1821	2002	HM-MUSKEL	1
2811	2002	HM-MENSTR	1
3563	2002	HM-AIRWAYS	1
3228	2002	HM-PVD	1
2938	2002	HM-MUSKINJ	1
3687	2002	HM-MUSKEL	1
1486	2002	HM-PVD	1
3692	2002	HM-STROKE	1
3064	2002	HM-NEONATAL	1
2976	2002	HM-NEONATAL	1
3255	2002	HM-HIV	1
2165	2002	HM-AIRWAYS	1
3831	2002	HM-MUSKEL	1
1005	2002	HM-AIRWAYS	1
1159	2002	HM-MUSKINJ	1
1951	2002	HM-SCHIZ	1
1707	2002	HM-MUSKINJ	1
3673	2002	HM-DEMENTIA	1
2279	2002	HM-ORAL	1
3527	2002	HM-MUSKEL	1
2081	2002	HM-PROSTATE	1
2112	2002	HM-INCONT	1
3849	2002	HM-NEONATAL	1
2233	2002	HM-LIVER	1
2918	2002	HM-SYMPT	3
3785	2002	HM-MUSKEL	1
2166	2002	HM-AIRWAYS	1
3867	2002	HM-SYMPT	1
3556	2002	HM-WOUNDS	1
3313	2002	HM-NEONATAL	1
1231	2002	HM-PREG	1
1263	2002	HM-INFECTN	1
1354	2002	HM-MUSKINJ	1
1060	2002	HM-PREG	1
1398	2002	HM-MENSTR	1
1074	2002	HM-NEONATAL	1
3037	2002	HM-FERTILREG	1
134	2002	HM-PREG	1
2296	2002	HM-UPPERGI	1
526	2002	HM-INFECTN	1
238	2002	HM-AIRWAYS	1
3404	2002	HM-BEHAV	1
199	2002	HM-PREG	1
3551	2002	HM-FERTILREG	1
305	2002	HM-MUSKINJ	1
560	2002	HM-DEPRESSN	2
2975	2002	HM-NEONATAL	1
2907	2002	HM-LIVER	1
3617	2002	HM-LIVER	1
3523	2002	HM-MUSKEL	1
933	2002	HM-PREG	1
1798	2002	HM-NEUROMUSC	1
1046	2002	HM-INJ	1
2891	2002	HM-DEPRESSN	1
1908	2002	HM-EPILEPSY	1
1916	2002	HM-CF	1
506	2002	HM-NEONATAL	1
3762	2002	HM-MUSKINJ	1
326	2002	HM-AIRWAYS	3
239	2002	HM-GYNAECA	1
3913	2002	HM-GYNAECA	1
3256	2003	HM-HIV	1
25	2003	HM-PREG	1
3134	2003	HM-AIRWAYS	3
1242	2003	HM-NEONATAL	1
3352	2003	HM-ADDICTN	1
108	2003	HM-PREG	1
3965	2003	HM-RENAL	2
1021	2003	HM-CF	1
4359	2003	HM-AIRWAYS	1
2179	2003	HM-AIRWAYS	1
3261	2003	HM-SKIN	1
128	2003	HM-PREG	1
2282	2003	HM-ORAL	1
3763	2003	HM-MUSKINJ	1
3931	2003	HM-PREG	1
3373	2003	HM-BREASTCA	1
4032	2003	HM-DEMENTIA	1
3535	2003	HM-AIRWAYS	1
2880	2003	HM-AIRWAYS	3
3988	2003	HM-FERTILREG	1
3465	2003	HM-MOVEMENT	1
2915	2003	HM-SYMPT	1
1301	2003	HM-MENSTR	1
3485	2003	HM-NEONATAL	1
1244	2003	HM-STROKE	1
2238	2003	HM-INCONT	1
3733	2003	HM-CF	1
16	2003	HM-INFECTN	1
3361	2003	HM-MOVEMENT	1
2058	2003	HM-NEONATAL	1
3176	2003	HM-VASC	1
3846	2003	HM-NEONATAL	1
3351	2003	HM-SYMPT	1
4353	2003	HM-PREG	2
4162	2003	HM-SCHIZ	1
3391	2003	HM-DEPRESSN	1
3334	2003	HM-VASC	1
3216	2003	HM-WOUNDS	1
4047	2003	HM-DEPRESSN	2
3340	2003	HM-WOUNDS	1
1329	2003	HM-FERTILREG	1
3672	2003	HM-DEMENTIA	1
2217	2003	HM-EPILEPSY	1
536	2003	HM-PVD	1
2308	2003	HM-AIRWAYS	1
3075	2003	HM-PVD	1
1998	2003	HM-PREG	1
3966	2003	HM-RENAL	2
3803	2003	HM-DEMENTIA	1
986	2003	HM-PVD	1
4522	2003	HM-MUSKEL	1
1291	2003	HM-TOBACCO	3
2970	2003	HM-ORAL	1
1903	2003	HM-EPILEPSY	1
3587	2003	HM-ANAESTH	1
145	2003	HM-PREG	1
3247	2003	HM-PREG	2
213	2003	HM-STROKE	1
3472	2003	HM-MUSKINJ	1
4259	2003	HM-MUSKEL	1
3197	2003	HM-DEPRESSN	1
99	2003	HM-MENSTR	1
148	2003	HM-PREG	1
4258	2003	HM-MUSKEL	1
3592	2003	HM-DEPRESSN	1
4372	2003	HM-VASC	1
3582	2003	HM-PREG	1
2853	2003	HM-DEMENTIA	1
2950	2003	HM-ADDICTN	1
3108	2003	HM-HIV	1
4314	2003	HM-MOVEMENT	1
3466	2003	HM-MOVEMENT	3
3679	2003	HM-MENSTR	1
1166	2003	HM-INFECTN	1
4423	2003	HM-WOUNDS	2
8	2003	HM-AIRWAYS	1
3309	2003	HM-NEONATAL	1
2863	2003	HM-PREG	1
4172	2003	HM-INJ	1
3804	2003	HM-DEMENTIA	1
4000	2003	HM-PVD	1
3140	2003	HM-BREASTCA	1
4169	2003	HM-INJ	1
1474	2003	HM-INFECTN	1
3909	2003	HM-DEPRESSN	1
4171	2003	HM-INJ	1
198	2003	HM-PREG	1
3570	2003	HM-AIRWAYS	1
1115	2003	HM-AIRWAYS	1
3669	2003	HM-NEONATAL	1
136	2003	HM-PREG	1
3125	2003	HM-INFECTN	1
218	2003	HM-INFECTN	1
4525	2003	HM-MUSKEL	1
3387	2003	HM-DEPRESSN	1
3220	2003	HM-ORAL	1
32	2003	HM-PREG	2
565	2003	HM-INJ	1
3278	2003	HM-NEUROMUSC	3
3577	2003	HM-PREG	1
2944	2003	HM-PVD	2
4040	2003	HM-DEPRESSN	1
4094	2003	HM-ENDOC	1
2255	2003	HM-PREG	1
4264	2003	HM-INFECTN	1
2256	2003	HM-PREG	1
1125	2003	HM-MENSTR	1
3734	2003	HM-INJ	1
2300	2003	HM-UPPERGI	1
4111	2003	HM-CF	1
3798	2003	HM-EPOC	1
3158	2003	HM-DEMENTIA	1
4110	2003	HM-BEHAV	1
3101	2003	HM-PREG	1
3424	2003	HM-CF	1
1964	2003	HM-UPPERGI	3
3071	2003	HM-SYMPT	1
3312	2003	HM-NEONATAL	1
2307	2003	HM-AIRWAYS	1
3854	2003	HM-MENSTR	1
3464	2003	HM-VASC	1
109	2003	HM-PREG	1
1939	2003	HM-LIVER	1
3743	2003	HM-NEONATAL	1
4252	2003	HM-BACK	1
2747	2003	HM-BREASTCA	1
3150	2003	HM-DEMENTIA	1
2986	2003	HM-AIRWAYS	1
1912	2003	HM-CF	1
2020	2003	HM-BEHAV	1
1785	2003	HM-COLOCA	1
3593	2003	HM-DEPRESSN	3
3038	2003	HM-GYNAECA	2
2117	2003	HM-INCONT	1
2893	2003	HM-ENT	1
2245	2003	HM-INJ	1
2771	2003	HM-NEONATAL	1
3986	2003	HM-INJ	1
3468	2003	HM-MOVEMENT	1
3572	2003	HM-AIRWAYS	1
3478	2003	HM-NEONATAL	1
3626	2003	HM-LIVER	1
4026	2003	HM-SCHIZ	1
3286	2003	HM-ENDOC	3
2208	2003	HM-ADDICTN	3
4341	2003	HM-NEONATAL	1
2037	2003	HM-HIV	1
3580	2003	HM-PREG	1
3477	2003	HM-DEMENTIA	1
4678	2003	HM-MS	1
143	2003	HM-NEONATAL	1
139	2003	HM-NEONATAL	1
3253	2003	HM-PREG	1
3745	2003	HM-NEONATAL	1
2013	2003	HM-ANAESTH	1
4503	2003	HM-NEONATAL	1
1541	2003	HM-SKIN	1
4023	2003	HM-HAEMATOL	1
3973	2003	HM-MENSTR	1
2086	2003	HM-SKIN	1
4260	2003	HM-MUSKEL	1
3467	2003	HM-MOVEMENT	1
3665	2003	HM-NEONATAL	1
3399	2003	HM-PREG	1
2284	2003	HM-ORAL	1
4377	2003	HM-MUSKEL	1
1267	2003	HM-ARI	1
4031	2003	HM-DEMENTIA	1
3066	2003	HM-NEONATAL	2
1394	2003	HM-DEMENTIA	1
1332	2003	HM-MS	1
3275	2003	HM-AIRWAYS	1
2766	2003	HM-WOUNDS	1
137	2003	HM-PREG	1
3792	2003	HM-AIRWAYS	1
3231	2003	HM-PROSTATE	1
3252	2003	HM-PREG	1
366	2003	HM-NEONATAL	1
314	2003	HM-MUSKINJ	1
3608	2003	HM-MS	3
4393	2003	HM-DEMENTIA	1
2782	2003	HM-ORAL	2
127	2003	HM-PREG	1
3812	2003	HM-ORAL	2
2193	2003	HM-BACK	3
163	2003	HM-PREG	1
1405	2003	HM-INCONT	1
4177	2003	HM-PVD	1
3390	2003	HM-DEPRESSN	1
1144	2003	HM-NEONATAL	1
3450	2003	HM-ORAL	1
4497	2003	HM-NEONATAL	1
1127	2003	HM-CF	1
3680	2003	HM-BEHAV	1
3918	2003	HM-GYNAECA	1
166	2003	HM-PREG	1
3744	2003	HM-NEONATAL	2
4410	2003	HM-SCHIZ	1
208	2003	HM-SCHIZ	1
1751	2003	HM-MENSTR	1
434	2003	HM-MUSKINJ	2
4207	2003	HM-NEONATAL	1
3670	2003	HM-NEONATAL	1
2168	2003	HM-AIRWAYS	1
4109	2003	HM-AIRWAYS	1
91	2003	HM-STROKE	2
941	2003	HM-PREG	1
416	2003	HM-MUSKINJ	1
3457	2003	HM-NEUROMUSC	1
3347	2003	HM-SYMPT	1
435	2003	HM-NEONATAL	1
1177	2003	HM-WOUNDS	1
4674	2003	HM-AIRWAYS	1
2925	2003	HM-STROKE	1
1186	2003	HM-AIRWAYS	1
4205	2003	HM-NEONATAL	1
3956	2003	HM-NEONATAL	2
1458	2003	HM-STROKE	1
3161	2003	HM-BEHAV	1
1496	2003	HM-AIRWAYS	1
2761	2003	HM-SYMPT	2
3270	2003	HM-AIRWAYS	1
3273	2003	HM-AIRWAYS	1
2278	2003	HM-ORAL	1
4394	2003	HM-DEMENTIA	1
2052	2003	HM-NEONATAL	2
2192	2003	HM-ANAESTH	1
301	2003	HM-IBD	1
440	2003	HM-SCHIZ	1
4511	2003	HM-COMMUN	3
2031	2003	HM-FERTILREG	1
2141	2003	HM-LUNGCA	1
3041	2003	HM-VASC	3
3260	2003	HM-DEMENTIA	1
1806	2003	HM-PREG	1
2936	2003	HM-MS	1
2147	2003	HM-LIVER	1
1822	2003	HM-BACK	1
2132	2003	HM-VASC	1
1150	2003	HM-NEONATAL	1
3219	2003	HM-NEUROMUSC	1
4016	2003	HM-MUSKEL	2
3482	2003	HM-NEONATAL	2
2886	2003	HM-AIRWAYS	1
3119	2003	HM-DEMENTIA	1
412	2003	HM-MENSTR	1
164	2003	HM-PREG	2
2194	2003	HM-BACK	3
3048	2003	HM-INFECTN	1
4127	2003	HM-ANAESTH	1
1560	2003	HM-VASC	1
3932	2003	HM-PREG	1
1366	2003	HM-EPOC	1
3081	2003	HM-SCHIZ	1
3383	2003	HM-DEPRESSN	1
1058	2003	HM-PREG	1
3997	2003	HM-ENT	1
4052	2003	HM-DEPRESSN	1
3306	2003	HM-INCONT	1
4174	2003	HM-PVD	1
1297	2003	HM-MENSTR	1
1245	2003	HM-STROKE	1
2787	2003	HM-ANAESTH	1
3439	2003	HM-TOBACCO	1
4161	2003	HM-SCHIZ	1
4443	2003	HM-INJ	1
2222	2003	HM-EYES	1
2799	2003	HM-LIVER	1
1904	2003	HM-EPILEPSY	1
3635	2003	HM-PVD	1
3573	2003	HM-AIRWAYS	1
442	2003	HM-DEMENTIA	1
1990	2003	HM-LUNGCA	1
4358	2003	HM-AIRWAYS	1
3750	2003	HM-GYNAECA	3
114	2003	HM-PREG	1
2247	2003	HM-INJ	1
2837	2003	HM-UPPERGI	1
3574	2003	HM-IBD	1
3900	2003	HM-AIRWAYS	1
4058	2003	HM-BACK	1
1285	2003	HM-AIRWAYS	1
3110	2003	HM-INJ	3
3827	2003	HM-WOUNDS	1
3688	2003	HM-MUSKEL	1
255	2003	HM-STROKE	3
3716	2003	HM-COMMUN	1
4033	2004	HM-DEMENTIA	1
4327	2004	HM-ENT	1
4062	2004	HM-UPPERGI	3
4123	2004	HM-WOUNDS	1
3315	2004	HM-ORAL	1
3200	2004	HM-DEPRESSN	1
4371	2004	HM-VASC	1
4396	2004	HM-DEMENTIA	1
3456	2004	HM-NEUROMUSC	2
4347	2004	HM-ORAL	1
3123	2004	HM-ARI	1
3418	2004	HM-ENDOC	1
96	2004	HM-STROKE	1
3004	2004	HM-ANAESTH	1
4722	2004	HM-IBD	1
219	2004	HM-ARI	1
4477	2004	HM-ANAESTH	1
3382	2004	HM-DEPRESSN	1
1220	2004	HM-HIV	1
3683	2004	HM-BEHAV	1
1057	2004	HM-PREG	1
4168	2004	HM-INJ	1
985	2004	HM-PVD	1
4244	2004	HM-DEMENTIA	1
1946	2004	HM-SCHIZ	1
19	2004	HM-PREG	1
3162	2004	HM-ENT	1
3751	2004	HM-GYNAECA	1
58	2004	HM-TOBACCO	1
3852	2004	HM-ENT	1
1816	2004	HM-NEONATAL	1
1884	2004	HM-INJ	1
3012	2004	HM-DEPRESSN	1
3859	2004	HM-COMMUN	1
4275	2004	HM-UPPERGI	1
2109	2004	HM-ARI	1
187	2004	HM-STROKE	1
2856	2004	HM-PREG	1
3611	2004	HM-VASC	1
4302	2004	HM-NEUROMUSC	1
175	2004	HM-PREG	1
3316	2004	HM-STROKE	1
4486	2004	HM-ORAL	1
4495	2004	HM-NEONATAL	1
4679	2004	HM-RENAL	1
524	2004	HM-SCHIZ	1
4554	2004	HM-MOVEMENT	1
1271	2004	HM-EPOC	3
1208	2004	HM-INJ	1
4615	2004	HM-INFECTN	1
4282	2004	HM-LUNGCA	1
4804	2004	HM-HTN	1
3526	2004	HM-MUSKEL	1
4387	2004	HM-INFECTN	1
4378	2004	HM-MENSTR	1
245	2004	HM-ARI	1
4129	2004	HM-STROKE	1
3667	2004	HM-NEONATAL	1
3809	2004	HM-ORAL	2
3637	2004	HM-INCONT	1
2006	2004	HM-PREG	1
4449	2004	HM-CF	2
1776	2004	HM-FERTILREG	1
3538	2004	HM-AIRWAYS	1
3659	2004	HM-EYES	1
4153	2004	HM-ORAL	1
4180	2004	HM-EPOC	3
3300	2004	HM-INJ	3
1100	2004	HM-PVD	1
3248	2004	HM-PREG	1
4861	2004	HM-FERTILREG	1
3698	2004	HM-TOBACCO	1
171	2004	HM-HIV	1
1134	2004	HM-PREG	1
3459	2004	HM-IBD	1
4990	2004	HM-DEMENTIA	1
1108	2004	HM-AIRWAYS	1
3681	2004	HM-BEHAV	1
3749	2004	HM-PVD	1
2314	2004	HM-AIRWAYS	1
3858	2004	HM-COMMUN	3
3628	2004	HM-LIVER	2
4222	2004	HM-PREG	1
30	2004	HM-SCHIZ	1
3709	2004	HM-ANAESTH	1
4249	2004	HM-BACK	1
2781	2004	HM-ORAL	1
4269	2004	HM-HAEMATOL	1
2924	2004	HM-STROKE	3
3974	2004	HM-COMMUN	1
2055	2004	HM-NEONATAL	1
4977	2004	HM-ARI	1
4065	2004	HM-UPPERGI	1
3783	2004	HM-SYMPT	3
2276	2004	HM-NEUROMUSC	1
518	2004	HM-MUSKEL	1
4860	2004	HM-FERTILREG	1
1719	2004	HM-SCHIZ	1
2171	2004	HM-AIRWAYS	1
4224	2004	HM-PREG	1
2751	2004	HM-VASC	1
4668	2004	HM-INCONT	1
4748	2004	HM-DEMENTIA	1
4049	2004	HM-DEPRESSN	1
1239	2004	HM-NEONATAL	1
4239	2004	HM-EYES	1
3979	2004	HM-MUSKINJ	1
3046	2004	HM-LIVER	1
4399	2004	HM-EYES	1
1217	2004	HM-COLOCA	1
967	2004	HM-SCHIZ	1
3118	2004	HM-NEUROMUSC	2
3952	2004	HM-NEONATAL	1
4663	2004	HM-PREG	1
1097	2004	HM-PVD	1
4496	2004	HM-NEONATAL	1
4596	2004	HM-SYMPT	1
4744	2004	HM-DEMENTIA	1
3955	2004	HM-NEONATAL	1
3208	2004	HM-MS	1
4391	2004	HM-INFECTN	1
436	2004	HM-AIRWAYS	1
3367	2004	HM-BREASTCA	1
3957	2004	HM-NEONATAL	1
3819	2004	HM-ENDOC	3
4220	2004	HM-NEONATAL	2
4291	2004	HM-RENAL	2
4457	2004	HM-PREG	1
4700	2004	HM-LUNGCA	1
3978	2004	HM-MUSKINJ	1
5023	2004	HM-EYES	1
2855	2004	HM-FERTILREG	1
4964	2004	HM-SCHIZ	1
2798	2004	HM-LIVER	1
4248	2004	HM-HIV	1
3470	2004	HM-MUSKINJ	1
4293	2004	HM-RENAL	1
3765	2004	HM-PREG	1
2904	2004	HM-LIVER	1
2748	2004	HM-BREASTCA	3
3226	2004	HM-SYMPT	2
1546	2004	HM-COLOCA	1
3245	2004	HM-UPPERGI	1
4330	2004	HM-ADDICTN	1
201	2004	HM-PREG	1
203	2004	HM-SCHIZ	1
307	2004	HM-SCHIZ	1
3321	2004	HM-MUSKINJ	1
4727	2004	HM-INJ	1
4375	2004	HM-INCONT	1
521	2004	HM-MUSKINJ	1
2916	2004	HM-SYMPT	1
562	2004	HM-DEPRESSN	1
4315	2004	HM-MOVEMENT	1
3996	2004	HM-ENT	1
1922	2004	HM-STROKE	1
4308	2004	HM-SYMPT	1
3531	2004	HM-AIRWAYS	1
2902	2004	HM-VASC	1
4004	2004	HM-EYES	1
4352	2004	HM-PREG	1
2830	2004	HM-SCHIZ	1
3789	2004	HM-MUSKEL	1
3964	2004	HM-RENAL	1
4849	2004	HM-MUSKEL	1
2778	2004	HM-ORAL	1
3656	2004	HM-HTN	1
2801	2004	HM-INCONT	1
4553	2004	HM-MOVEMENT	1
2100	2004	HM-COLOCA	1
525	2004	HM-SCHIZ	1
3958	2004	HM-NEONATAL	1
2101	2004	HM-COLOCA	3
4221	2004	HM-PREG	1
2783	2004	HM-PVD	2
3904	2004	HM-NEUROMUSC	2
3380	2004	HM-DEPRESSN	1
3341	2004	HM-INFECTN	1
3703	2004	HM-ANAESTH	1
3520	2004	HM-PREG	1
3636	2004	HM-INCONT	1
3469	2004	HM-MOVEMENT	1
3775	2004	HM-LIVER	1
4218	2004	HM-NEONATAL	1
4071	2004	HM-PREG	1
2978	2004	HM-MENSTR	1
4847	2004	HM-SYMPT	1
4896	2004	HM-INJ	1
1209	2004	HM-RENAL	1
2922	2004	HM-RENAL	2
4770	2004	HM-SYMPT	1
3678	2004	HM-MENSTR	1
4574	2004	HM-MUSKINJ	1
3269	2004	HM-AIRWAYS	1
3764	2004	HM-MUSKINJ	1
1777	2004	HM-FERTILREG	1
4411	2004	HM-SCHIZ	1
3630	2004	HM-UPPERGI	1
3992	2004	HM-GYNAECA	1
2299	2004	HM-UPPERGI	1
4670	2004	HM-DEMENTIA	1
447	2004	HM-BACK	1
3133	2004	HM-AIRWAYS	1
363	2004	HM-INFECTN	1
4455	2004	HM-PREG	1
206	2004	HM-SCHIZ	1
4980	2004	HM-PVD	1
3445	2004	HM-SYMPT	1
184	2004	HM-PREG	2
4050	2004	HM-DEPRESSN	1
3885	2004	HM-CF	1
4217	2004	HM-NEONATAL	1
4022	2004	HM-HTN	1
2901	2004	HM-VASC	1
1069	2004	HM-NEONATAL	1
2286	2004	HM-SYMPT	1
3980	2004	HM-MS	1
2243	2004	HM-ANAESTH	1
3943	2004	HM-BEHAV	1
1160	2004	HM-MUSKINJ	2
4325	2004	HM-MUSKINJ	1
4198	2004	HM-CF	1
3954	2004	HM-NEONATAL	2
4137	2004	HM-RENAL	1
1024	2004	HM-LIVER	1
4010	2004	HM-INCONT	1
1328	2004	HM-FERTILREG	1
1384	2004	HM-AIRWAYS	1
3658	2004	HM-EYES	1
211	2004	HM-STROKE	1
22	2004	HM-ARI	1
313	2004	HM-EPOC	1
1774	2004	HM-GYNAECA	1
4436	2004	HM-AIRWAYS	1
2291	2004	HM-SKIN	1
1067	2004	HM-PREG	1
377	2004	HM-BEHAV	1
2848	2004	HM-INFECTN	1
4937	2004	HM-HTN	1
514	2004	HM-STROKE	2
3845	2004	HM-ANAESTH	1
3057	2004	HM-MS	1
4046	2004	HM-DEPRESSN	1
3690	2004	HM-STROKE	1
3225	2004	HM-SYMPT	1
4085	2004	HM-ANAESTH	1
353	2004	HM-AIRWAYS	1
3502	2004	HM-UPPERGI	1
4467	2004	HM-VASC	1
5246	2004	HM-PROSTATE	1
1955	2004	HM-ARI	1
1784	2004	HM-MS	1
3292	2004	HM-GYNAECA	1
3963	2004	HM-RENAL	1
3044	2004	HM-LIVER	1
2780	2004	HM-ORAL	1
4166	2004	HM-ENT	3
3141	2004	HM-BREASTCA	1
4079	2004	HM-COLOCA	1
3581	2004	HM-PREG	1
1857	2004	HM-INJ	1
4900	2004	HM-MOVEMENT	1
2140	2004	HM-LUNGCA	1
261	2004	HM-BACK	1
1011	2004	HM-DEMENTIA	1
3897	2004	HM-RENAL	1
3186	2004	HM-HTN	1
1878	2004	HM-SYMPT	1
162	2004	HM-STROKE	1
483	2004	HM-STROKE	1
3545	2004	HM-SCHIZ	1
4461	2004	HM-ENT	1
3754	2004	HM-INFECTN	1
4335	2004	HM-INJ	1
1991	2004	HM-LUNGCA	3
3953	2004	HM-NEONATAL	1
2928	2004	HM-TOBACCO	1
160	2004	HM-STROKE	1
4104	2004	HM-AIRWAYS	1
1425	2004	HM-PROSTATE	1
3693	2004	HM-STROKE	2
177	2004	HM-STROKE	1
4208	2004	HM-NEONATAL	1
4448	2004	HM-CF	1
3767	2004	HM-PREG	1
4395	2004	HM-DEMENTIA	1
1254	2004	HM-BACK	1
4481	2004	HM-LIVER	1
3331	2004	HM-VASC	1
2125	2004	HM-MENSTR	1
3280	2004	HM-NEUROMUSC	2
4442	2004	HM-INJ	1
3009	2004	HM-BACK	1
3047	2004	HM-LIVER	1
4070	2004	HM-PREG	1
2802	2004	HM-INCONT	1
1277	2004	HM-AIRWAYS	1
4303	2004	HM-NEUROMUSC	1
3848	2004	HM-NEONATAL	1
3707	2004	HM-ANAESTH	1
3374	2004	HM-BREASTCA	1
4036	2004	HM-LIVER	1
5307	2004	HM-AIRWAYS	1
3946	2004	HM-DEMENTIA	1
390	2004	HM-NEONATAL	1
2045	2004	HM-INJ	1
2304	2004	HM-SCHIZ	1
4292	2004	HM-RENAL	1
3710	2004	HM-VASC	1
71	2004	HM-STROKE	2
3711	2004	HM-VASC	1
3114	2004	HM-MUSKEL	3
4680	2004	HM-RENAL	1
4848	2004	HM-EPILEPSY	3
4958	2004	HM-BACK	1
343	2004	HM-NEONATAL	1
2203	2004	HM-CF	1
4609	2004	HM-INJ	1
3949	2004	HM-WOUNDS	1
3554	2004	HM-WOUNDS	3
2962	2004	HM-PREG	2
74	2004	HM-NEONATAL	1
85	2004	HM-PREG	1
1720	2004	HM-SCHIZ	1
185	2004	HM-STROKE	1
361	2004	HM-NEONATAL	1
3906	2004	HM-NEUROMUSC	2
1308	2004	HM-INCONT	1
3562	2004	HM-AIRWAYS	1
3177	2004	HM-VASC	1
4789	2004	HM-LIVER	1
4688	2005	HM-DEPRESSN	1
2779	2005	HM-ORAL	1
3685	2005	HM-MUSKEL	1
2840	2005	HM-STROKE	2
2294	2005	HM-TOBACCO	1
4226	2005	HM-PREG	1
3651	2005	HM-HIV	1
4151	2005	HM-ORAL	1
89	2005	HM-AIRWAYS	1
1961	2005	HM-UPPERGI	1
1744	2005	HM-AIRWAYS	1
1479	2005	HM-ARI	1
335	2005	HM-BACK	1
3410	2005	HM-ADDICTN	1
3083	2005	HM-SCHIZ	1
2229	2005	HM-VASC	1
4017	2005	HM-MUSKEL	1
3715	2005	HM-IBD	1
4897	2005	HM-INJ	1
4655	2005	HM-ENDOC	1
5060	2005	HM-ENDOC	1
4549	2005	HM-WOUNDS	1
4778	2005	HM-UPPERGI	1
2230	2005	HM-VASC	1
3460	2005	HM-IBD	1
2966	2005	HM-ENDOC	1
5451	2005	HM-SYMPT	1
450	2005	HM-MUSKINJ	2
5113	2005	HM-MUSKEL	3
5178	2005	HM-SYMPT	3
3170	2005	HM-EYES	1
3753	2005	HM-INFECTN	1
1007	2005	HM-TOBACCO	1
4444	2005	HM-INJ	1
3187	2005	HM-HAEMATOL	1
5199	2005	HM-COLOCA	1
1842	2005	HM-INCONT	1
4251	2005	HM-BACK	1
4893	2005	HM-INJ	1
4542	2005	HM-RENAL	1
4310	2005	HM-SYMPT	1
2809	2005	HM-MENSTR	2
4211	2005	HM-NEONATAL	1
4025	2005	HM-SCHIZ	1
4073	2005	HM-PREG	2
3650	2005	HM-HIV	1
4223	2005	HM-PREG	1
3928	2005	HM-PREG	1
4803	2005	HM-MUSKEL	1
387	2005	HM-MENSTR	1
4077	2005	HM-PREG	1
3778	2005	HM-LIVER	1
4386	2005	HM-GYNAECA	2
5183	2005	HM-HTN	1
3495	2005	HM-BEHAV	1
3345	2005	HM-SYMPT	1
2828	2005	HM-NEUROMUSC	1
3961	2005	HM-RENAL	1
2249	2005	HM-MENSTR	1
2011	2005	HM-CF	1
3180	2005	HM-VASC	1
345	2005	HM-LIVER	1
2994	2005	HM-AIRWAYS	3
5339	2005	HM-GYNAECA	1
4203	2005	HM-INCONT	1
1715	2005	HM-SCHIZ	1
3729	2005	HM-SCHIZ	1
1896	2005	HM-MENSTR	1
3728	2005	HM-SCHIZ	1
1352	2005	HM-BACK	2
3434	2005	HM-EYES	1
3691	2005	HM-STROKE	2
5063	2005	HM-ADDICTN	1
5373	2005	HM-AIRWAYS	1
1114	2005	HM-AIRWAYS	1
1923	2005	HM-STROKE	1
1497	2005	HM-TOBACCO	1
4096	2005	HM-ENDOC	1
5221	2005	HM-LUNGCA	1
1705	2005	HM-MUSKINJ	1
5313	2005	HM-VASC	1
4614	2005	HM-INFECTN	1
4765	2005	HM-EYES	1
3235	2005	HM-RENAL	2
1754	2005	HM-INCONT	1
3420	2005	HM-ENDOC	1
1867	2005	HM-ADDICTN	1
5039	2005	HM-BEHAV	1
4699	2005	HM-LUNGCA	1
2127	2005	HM-MS	1
3139	2005	HM-BREASTCA	1
4733	2005	HM-PREG	1
4170	2005	HM-INJ	2
1796	2005	HM-HIV	1
3576	2005	HM-PREG	1
189	2005	HM-MUSKEL	1
4093	2005	HM-MOVEMENT	3
5270	2005	HM-ENDOC	1
2774	2005	HM-NEONATAL	1
5285	2005	HM-WOUNDS	2
3666	2005	HM-NEONATAL	1
4617	2005	HM-ENT	1
247	2005	HM-ARI	1
2014	2005	HM-BACK	1
1276	2005	HM-AIRWAYS	1
5115	2005	HM-MUSKEL	1
1120	2005	HM-DEMENTIA	1
2148	2005	HM-LIVER	1
4598	2005	HM-SYMPT	1
1359	2005	HM-SCHIZ	1
4618	2005	HM-ENT	1
3329	2005	HM-VASC	1
2281	2005	HM-ORAL	1
4591	2005	HM-NEONATAL	1
5474	2005	HM-SCHIZ	1
5527	2005	HM-LIVER	1
4274	2005	HM-COMMUN	1
1279	2005	HM-AIRWAYS	1
4447	2005	HM-CF	1
5064	2005	HM-ADDICTN	1
4712	2005	HM-MUSKINJ	1
1871	2005	HM-VASC	3
4954	2005	HM-STROKE	1
1356	2005	HM-MUSKINJ	1
4429	2005	HM-NEUROMUSC	2
3032	2005	HM-EPILEPSY	1
3210	2005	HM-MUSKINJ	1
4682	2005	HM-RENAL	1
1255	2005	HM-MUSKINJ	1
3357	2005	HM-MENSTR	3
1925	2005	HM-STROKE	1
4703	2005	HM-COLOCA	3
1130	2005	HM-DEPRESSN	1
3145	2005	HM-COLOCA	1
5085	2005	HM-INJ	1
3638	2005	HM-ENDOC	1
4456	2005	HM-PREG	1
2049	2005	HM-MUSKEL	1
516	2005	HM-STROKE	1
3788	2005	HM-MUSKEL	3
5042	2005	HM-BEHAV	1
3215	2005	HM-NEONATAL	1
1004	2005	HM-AIRWAYS	1
3074	2005	HM-PVD	1
4342	2005	HM-NEONATAL	1
4337	2005	HM-NEONATAL	1
4818	2005	HM-VASC	1
5304	2005	HM-AIRWAYS	1
3907	2005	HM-NEUROMUSC	1
3631	2005	HM-UPPERGI	1
4242	2005	HM-EYES	1
4296	2005	HM-STROKE	1
2273	2005	HM-NEONATAL	1
5331	2005	HM-DEPRESSN	1
269	2005	HM-DEMENTIA	1
2961	2005	HM-PREG	1
3314	2005	HM-NEONATAL	2
5218	2005	HM-FERTILREG	1
1243	2005	HM-NEONATAL	1
2959	2005	HM-PREG	1
3614	2005	HM-VASC	3
1118	2005	HM-TOBACCO	1
297	2005	HM-IBD	1
2053	2005	HM-NEONATAL	2
2301	2005	HM-UPPERGI	1
5442	2005	HM-LIVER	1
3818	2005	HM-ENDOC	1
3591	2005	HM-ANAESTH	1
5483	2005	HM-HIV	1
3366	2005	HM-BREASTCA	1
100	2005	HM-LIVER	1
4502	2005	HM-NEONATAL	1
5055	2005	HM-ANAESTH	1
4385	2005	HM-LIVER	1
4531	2005	HM-INFECTN	1
4540	2005	HM-COLOCA	1
4139	2005	HM-HAEMATOL	1
5374	2005	HM-AIRWAYS	1
2292	2005	HM-SKIN	1
4541	2005	HM-RENAL	1
3279	2005	HM-NEUROMUSC	1
3643	2005	HM-NEUROMUSC	2
2946	2005	HM-MUSKEL	1
2738	2005	HM-AIRWAYS	1
4407	2005	HM-ARI	3
3392	2005	HM-PREG	1
4102	2005	HM-VASC	1
4363	2005	HM-DEPRESSN	1
3639	2005	HM-ENDOC	1
4088	2005	HM-ANAESTH	1
1992	2005	HM-PREG	1
3645	2005	HM-ARI	1
2808	2005	HM-MENSTR	1
1002	2005	HM-AIRWAYS	1
5452	2005	HM-SYMPT	1
4926	2005	HM-RENAL	1
3719	2005	HM-MENSTR	1
451	2005	HM-PREG	1
2059	2005	HM-NEONATAL	2
2997	2005	HM-AIRWAYS	1
4441	2005	HM-INJ	1
3474	2005	HM-BREASTCA	1
3514	2005	HM-PREG	1
3898	2005	HM-AIRWAYS	1
3317	2005	HM-STROKE	1
3879	2005	HM-ORAL	1
3697	2005	HM-SKIN	1
3875	2005	HM-ORAL	1
2876	2005	HM-AIRWAYS	1
4312	2005	HM-MOVEMENT	1
5475	2005	HM-SCHIZ	1
3543	2005	HM-EPOC	1
3876	2005	HM-ORAL	1
3895	2005	HM-RENAL	1
4898	2005	HM-MOVEMENT	1
5034	2005	HM-COLOCA	1
4072	2005	HM-PREG	2
3428	2005	HM-CF	1
4452	2005	HM-PREG	1
5445	2005	HM-LIVER	1
3700	2005	HM-ARI	1
1782	2005	HM-SKIN	1
3941	2005	HM-EPOC	1
4250	2005	HM-BACK	1
5125	2005	HM-PREG	1
3409	2005	HM-ADDICTN	1
3648	2005	HM-HIV	1
5256	2005	HM-NEONATAL	1
5074	2005	HM-AIRWAYS	1
2800	2005	HM-LIVER	1
4665	2005	HM-PREG	1
4044	2005	HM-DEPRESSN	1
4713	2005	HM-MUSKINJ	2
1801	2005	HM-ENT	1
5316	2005	HM-MUSKINJ	1
12	2005	HM-PREG	1
3444	2005	HM-SCHIZ	1
5535	2005	HM-AIRWAYS	1
1956	2005	HM-ARI	1
4201	2005	HM-INCONT	1
2773	2005	HM-NEONATAL	1
5180	2005	HM-SYMPT	3
4370	2005	HM-VASC	1
2792	2005	HM-DEPRESSN	1
2752	2005	HM-VASC	1
4064	2005	HM-UPPERGI	1
1799	2005	HM-UPPERGI	1
2071	2005	HM-PVD	1
4351	2005	HM-PREG	1
3142	2005	HM-BREASTCA	1
5548	2005	HM-PREG	1
4925	2005	HM-RENAL	1
1071	2005	HM-NEONATAL	2
5428	2005	HM-INCONT	1
3539	2005	HM-EPOC	1
5310	2005	HM-AIRWAYS	1
4631	2005	HM-MUSKEL	1
1501	2005	HM-MENSTR	1
5230	2005	HM-INCONT	1
1717	2005	HM-SCHIZ	1
2199	2005	HM-COLOCA	1
4501	2005	HM-NEONATAL	1
3085	2005	HM-STROKE	1
3443	2005	HM-SCHIZ	1
4664	2005	HM-PREG	1
1688	2005	HM-PREG	1
4001	2005	HM-PVD	3
4742	2005	HM-INCONT	1
4539	2005	HM-COLOCA	2
3713	2005	HM-VASC	1
443	2005	HM-STROKE	1
4419	2005	HM-ARI	1
4580	2005	HM-ADDICTN	1
2919	2005	HM-SYMPT	1
4969	2005	HM-ORAL	1
4917	2005	HM-EYES	1
5482	2005	HM-HIV	3
4695	2005	HM-FERTILREG	1
4277	2005	HM-IBD	1
4800	2005	HM-MUSKEL	2
3588	2005	HM-ANAESTH	1
3633	2005	HM-MOVEMENT	1
4983	2005	HM-WOUNDS	1
3234	2005	HM-RENAL	1
5319	2005	HM-MUSKEL	1
386	2005	HM-INFECTN	1
5005	2005	HM-GYNAECA	2
4101	2005	HM-VASC	1
76	2005	HM-SCHIZ	1
3862	2005	HM-INJ	3
2911	2005	HM-INCONT	2
2041	2005	HM-INJ	1
4304	2005	HM-EPILEPSY	1
5303	2005	HM-AIRWAYS	1
4649	2005	HM-COLOCA	1
2142	2005	HM-LUNGCA	1
1927	2005	HM-STROKE	1
3282	2005	HM-FERTILREG	1
3731	2005	HM-ENT	1
3723	2005	HM-EPILEPSY	2
4185	2005	HM-DEPRESSN	1
5053	2005	HM-ENT	1
4015	2005	HM-EPOC	1
2859	2005	HM-PREG	1
5470	2005	HM-EPOC	1
1093	2005	HM-ARI	3
3497	2005	HM-BEHAV	1
1133	2005	HM-SYMPT	1
2225	2005	HM-GYNAECA	1
196	2005	HM-INJ	1
5024	2005	HM-EYES	1
1292	2005	HM-TOBACCO	1
3816	2005	HM-ENDOC	1
4146	2005	HM-ADDICTN	1
1860	2005	HM-EYES	1
4300	2005	HM-SKIN	1
4875	2005	HM-ARI	1
3863	2005	HM-STROKE	1
4450	2005	HM-CF	2
4593	2005	HM-NEONATAL	1
2088	2005	HM-STROKE	1
2939	2005	HM-MUSKINJ	2
4690	2005	HM-DEPRESSN	1
4717	2005	HM-SCHIZ	1
4583	2005	HM-STROKE	1
5479	2005	HM-HIV	1
4095	2005	HM-ENDOC	1
3266	2005	HM-RENAL	1
998	2005	HM-AIRWAYS	1
1351	2005	HM-BACK	1
3914	2005	HM-GYNAECA	1
5533	2005	HM-AIRWAYS	1
3873	2005	HM-IBD	1
2903	2005	HM-VASC	1
1416	2005	HM-EPILEPSY	1
4298	2005	HM-STROKE	1
5007	2005	HM-GYNAECA	2
4069	2005	HM-PREG	2
3915	2005	HM-GYNAECA	3
4323	2005	HM-COLOCA	1
4797	2005	HM-BEHAV	1
3079	2005	HM-SCHIZ	1
3229	2005	HM-PVD	1
3566	2005	HM-AIRWAYS	1
4231	2005	HM-AIRWAYS	1
4020	2005	HM-MUSKEL	3
4719	2005	HM-SCHIZ	1
4775	2005	HM-HIV	3
2126	2005	HM-MENSTR	1
4773	2005	HM-HIV	1
3937	2005	HM-HIV	2
2980	2005	HM-ARI	1
4509	2005	HM-MENSTR	1
4498	2005	HM-NEONATAL	2
4446	2005	HM-INJ	1
2857	2005	HM-PREG	1
1439	2005	HM-COLOCA	3
4136	2005	HM-RENAL	2
2007	2005	HM-CF	1
4408	2005	HM-SCHIZ	1
4899	2005	HM-MOVEMENT	1
5086	2005	HM-INCONT	1
3524	2005	HM-MUSKEL	1
5076	2005	HM-AIRWAYS	1
3272	2005	HM-AIRWAYS	1
4829	2005	HM-MENSTR	1
3262	2005	HM-SKIN	1
4360	2005	HM-AIRWAYS	1
4604	2005	HM-SYMPT	1
2897	2005	HM-EYES	1
1116	2005	HM-AIRWAYS	1
4240	2005	HM-EYES	3
5251	2005	HM-NEONATAL	2
4941	2005	HM-ORAL	1
4588	2005	HM-VASC	1
3178	2005	HM-VASC	1
4459	2005	HM-ENT	1
331	2005	HM-PREG	1
3051	2005	HM-LUNGCA	1
5564	2005	HM-INFECTN	1
5429	2005	HM-INCONT	1
3417	2005	HM-ENDOC	1
4529	2005	HM-INFECTN	1
4822	2005	HM-AIRWAYS	1
3985	2005	HM-INJ	3
4730	2005	HM-CF	1
3791	2005	HM-UPPERGI	1
4356	2005	HM-AIRWAYS	1
3020	2005	HM-ADDICTN	3
1342	2006	HM-STROKE	1
5214	2006	HM-FERTILREG	1
4329	2006	HM-ENT	1
205	2006	HM-SCHIZ	1
4030	2006	HM-NEUROMUSC	3
5968	2006	HM-ORAL	1
120	2006	HM-PREG	1
5463	2006	HM-BEHAV	1
5059	2006	HM-ANAESTH	1
4365	2006	HM-DEPRESSN	1
4993	2006	HM-MENSTR	1
1728	2006	HM-ARI	1
5966	2006	HM-INFECTN	2
3817	2006	HM-ENDOC	1
2810	2006	HM-MENSTR	1
2235	2006	HM-LIVER	1
1834	2006	HM-ARI	3
5543	2006	HM-PREG	1
5198	2006	HM-HAEMATOL	1
4374	2006	HM-INCONT	1
4785	2006	HM-ARI	2
3287	2006	HM-ENDOC	1
5298	2006	HM-PREG	1
2143	2006	HM-LUNGCA	1
5154	2006	HM-VASC	2
1938	2006	HM-VASC	1
5393	2006	HM-COLOCA	1
4592	2006	HM-NEONATAL	1
2870	2006	HM-ARI	1
4402	2006	HM-ARI	1
3328	2006	HM-LIVER	3
5025	2006	HM-COMMUN	1
1275	2006	HM-WOUNDS	1
221	2006	HM-MENSTR	2
3086	2006	HM-TOBACCO	1
4788	2006	HM-LIVER	1
4317	2006	HM-FERTILREG	1
4838	2006	HM-SCHIZ	1
3408	2006	HM-ANAESTH	1
279	2006	HM-IBD	3
3536	2006	HM-AIRWAYS	1
86	2006	HM-MUSKINJ	1
4871	2006	HM-BACK	1
4718	2006	HM-SCHIZ	3
4125	2006	HM-ANAESTH	1
5247	2006	HM-PROSTATE	1
5117	2006	HM-MUSKEL	2
1237	2006	HM-PREG	1
1708	2006	HM-MUSKINJ	1
5136	2006	HM-EYES	2
3490	2006	HM-INFECTN	1
3877	2006	HM-ORAL	1
3585	2006	HM-STROKE	1
4043	2006	HM-DEPRESSN	1
2982	2006	HM-AIRWAYS	1
6065	2006	HM-PREG	1
1211	2006	HM-EYES	1
5101	2006	HM-ORAL	1
4257	2006	HM-MUSKEL	1
543	2006	HM-IBD	1
5073	2006	HM-MENSTR	1
3726	2006	HM-NEUROMUSC	1
4362	2006	HM-DEPRESSN	1
1865	2006	HM-COMMUN	1
4134	2006	HM-COMMUN	1
5965	2006	HM-INFECTN	1
4524	2006	HM-MUSKEL	2
963	2006	HM-BACK	1
2009	2006	HM-CF	1
4196	2006	HM-VASC	1
3828	2006	HM-MUSKEL	1
5951	2006	HM-STROKE	1
3289	2006	HM-TOBACCO	1
4334	2006	HM-INJ	3
4882	2006	HM-ARI	1
1446	2006	HM-NEUROMUSC	1
437	2006	HM-NEONATAL	2
3193	2006	HM-INCONT	1
4262	2006	HM-SKIN	1
4750	2006	HM-BACK	2
2240	2006	HM-INCONT	1
3264	2006	HM-RENAL	1
6066	2006	HM-PREG	1
5306	2006	HM-AIRWAYS	2
3508	2006	HM-HIV	1
4029	2006	HM-NEUROMUSC	1
1449	2006	HM-PREG	1
1491	2006	HM-AIRWAYS	1
5302	2006	HM-PREG	1
5119	2006	HM-MUSKEL	1
3230	2006	HM-PVD	1
3855	2006	HM-MENSTR	1
3002	2006	HM-AIRWAYS	1
459	2006	HM-SCHIZ	1
3448	2006	HM-SYMPT	1
5979	2006	HM-EPOC	3
6175	2006	HM-PREG	1
4856	2006	HM-DEPRESSN	1
2021	2006	HM-ADDICTN	3
5182	2006	HM-HTN	1
3600	2006	HM-INJ	1
5360	2006	HM-WOUNDS	1
4225	2006	HM-PREG	1
3491	2006	HM-DEPRESSN	1
6150	2006	HM-HIV	1
3940	2006	HM-HIV	1
4868	2006	HM-NEONATAL	1
1387	2006	HM-AIRWAYS	1
3223	2006	HM-SYMPT	1
3741	2006	HM-NEONATAL	1
5593	2006	HM-DEMENTIA	1
4063	2006	HM-UPPERGI	1
3518	2006	HM-PREG	1
1930	2006	HM-BEHAV	1
2866	2006	HM-PREG	1
3100	2006	HM-PREG	1
5608	2006	HM-ENT	1
3283	2006	HM-FERTILREG	1
4944	2006	HM-PREG	1
3984	2006	HM-INJ	1
1293	2006	HM-TOBACCO	1
1466	2006	HM-BACK	1
2850	2006	HM-TOBACCO	1
1001	2006	HM-AIRWAYS	1
3431	2006	HM-COLOCA	1
6162	2006	HM-ENDOC	1
2093	2006	HM-UPPERGI	1
1476	2006	HM-ORAL	1
3842	2006	HM-ANAESTH	1
1333	2006	HM-ADDICTN	1
112	2006	HM-PREG	1
5234	2006	HM-ENT	2
5046	2006	HM-UPPERGI	1
5321	2006	HM-MUSKEL	1
1103	2006	HM-WOUNDS	1
5558	2006	HM-BEHAV	2
6018	2006	HM-PROSTATE	1
3045	2006	HM-LIVER	1
339	2006	HM-MUSKINJ	1
3838	2006	HM-VASC	1
4383	2006	HM-BEHAV	2
169	2006	HM-INFECTN	1
3668	2006	HM-NEONATAL	1
5237	2006	HM-SCHIZ	1
4805	2006	HM-HTN	1
4175	2006	HM-PVD	1
5476	2006	HM-GYNAECA	3
5253	2006	HM-NEONATAL	1
1724	2006	HM-ORAL	1
168	2006	HM-MUSKINJ	1
4762	2006	HM-NEUROMUSC	2
5091	2006	HM-NEONATAL	1
5192	2006	HM-ADDICTN	1
6034	2006	HM-FERTILREG	1
6199	2006	HM-INFECTN	1
4116	2006	HM-IBD	1
5340	2006	HM-GYNAECA	1
2832	2006	HM-SCHIZ	1
3826	2006	HM-WOUNDS	1
6231	2006	HM-LIVER	1
5654	2006	HM-INCONT	1
3853	2006	HM-ENT	1
2791	2006	HM-DEPRESSN	1
5081	2006	HM-NEUROMUSC	3
3967	2006	HM-RENAL	1
5580	2006	HM-SCHIZ	1
5123	2006	HM-PREG	1
5653	2006	HM-BEHAV	1
3802	2006	HM-DEMENTIA	1
1433	2006	HM-SKIN	1
2733	2006	HM-AIRWAYS	1
4961	2006	HM-MUSKINJ	1
399	2006	HM-NEONATAL	1
4865	2006	HM-NEONATAL	2
1756	2006	HM-INCONT	1
5008	2006	HM-GYNAECA	1
4311	2006	HM-SYMPT	1
5522	2006	HM-MUSKEL	1
2933	2006	HM-WOUNDS	1
1025	2006	HM-DEPRESSN	1
1087	2006	HM-SCHIZ	1
3154	2006	HM-DEMENTIA	1
3327	2006	HM-LIVER	1
530	2006	HM-ARI	1
4188	2006	HM-DEPRESSN	1
1958	2006	HM-ARI	1
4945	2006	HM-PREG	1
4350	2006	HM-PREG	2
1880	2006	HM-MUSKINJ	1
4747	2006	HM-DEMENTIA	1
2930	2006	HM-WOUNDS	1
1933	2006	HM-ENT	1
142	2006	HM-MUSKEL	1
3384	2006	HM-DEPRESSN	1
133	2006	HM-PREG	2
4603	2006	HM-SYMPT	1
544	2006	HM-IBD	1
6254	2006	HM-RENAL	1
1838	2006	HM-MENSTR	1
4890	2006	HM-LIVER	1
4947	2006	HM-PREG	1
5531	2006	HM-ARI	1
5386	2006	HM-NEONATAL	1
183	2006	HM-PREG	1
5112	2006	HM-IBD	1
4640	2006	HM-HTN	1
4474	2006	HM-VASC	2
517	2006	HM-MUSKEL	1
2206	2006	HM-BEHAV	1
4876	2006	HM-ARI	3
4694	2006	HM-DEPRESSN	1
3049	2006	HM-INFECTN	1
9	2006	HM-TOBACCO	1
5200	2006	HM-COLOCA	3
4962	2006	HM-MUSKINJ	1
5	2006	HM-PREG	1
3746	2006	HM-PVD	1
4720	2006	HM-PROSTATE	1
1725	2006	HM-ARI	1
5546	2006	HM-PREG	2
3840	2006	HM-UPPERGI	1
5328	2006	HM-MUSKEL	1
1287	2006	HM-AIRWAYS	1
4213	2006	HM-NEONATAL	1
130	2006	HM-PREG	1
4532	2006	HM-INFECTN	1
4641	2006	HM-HTN	1
3147	2006	HM-CF	1
180	2006	HM-PREG	1
4691	2006	HM-DEPRESSN	1
6115	2006	HM-DEPRESSN	1
1706	2006	HM-MUSKINJ	1
4182	2006	HM-LIVER	1
5263	2006	HM-PVD	2
1478	2006	HM-ARI	1
3553	2006	HM-FERTILREG	1
5459	2006	HM-PREG	1
5037	2006	HM-SYMPT	1
4535	2006	HM-HIV	1
4967	2006	HM-INFECTN	1
3597	2006	HM-RENAL	1
3087	2006	HM-WOUNDS	1
3097	2006	HM-PREG	1
3755	2006	HM-INFECTN	1
[truncated: 1,898 more rows]

## Sheet: Documentation
Data for Kongsted, HC and Konnerup, M: Are more observational studies being included in Cochrane Reviews?
idnr	Abbreviated version of the idnr used in the Cochrane Database of Systematic Reviews
yr	Year of publication
crg	Cochrane Review Group identifier used in the Cochrane Database of Systematic Reviews
rctkatredef	1: Category A1 reviews			2: Category A2 reviews			3 Category B reviews			see text for definitions
